# Supplementary material for: Detection of Wuchereria bancrofti in the city of São Luís, state of Maranhão, Brazil: New incursion or persisting problem?
Source: PLoS Negl Trop Dis. 2023 Jan 30;17(1):e0011091. doi: 10.1371/journal.pntd.0011091 (PMC9910792; doi:10.1371/journal.pntd.0011091)
Supplement: S1 Appendix — (XLSX) [file pntd.0011091.s012.xlsx]

## Sheet: Areinha
AREINHA	Aedes aegypti			Aedes albopictus			Culex quinquefasciatus			Aedes taeniorhynchus					TOTAL mqt			Only CULEX
Collection site	male	female non E/G	female E/G	male	female non E/G	female E/G	male	female non E/G	female E/G	male	female non E/G	female E/G	Collection date d/m/y	TOTAL	female	only E-G	TOTAL	female	only E-G
1	0	0	0	0	0	0	44	24	80	0	0	0	2016-08-17	148	104	80	148	104	80
2	0	3	0	0	0	0	32	10	84	0	0	0	2016-08-17	129	97	84	126	94	84
3	0	0	0	0	0	0	40	10	72	0	0	0	2016-08-18	122	82	72	122	82	72
4	0	0	0	0	0	0	55	32	26	0	0	0	2016-08-17	113	58	26	113	58	26
5	0	0	0	0	0	0	60	20	30	0	0	0	2016-08-18	110	50	30	110	50	30
6	0	0	0	0	0	0	27	18	50	0	0	0	2016-08-18	95	68	50	95	68	50
7	0	0	2	0	0	0	43	13	33	0	0	0	2016-08-17	91	48	35	89	46	33
8	0	0	0	0	0	0	30	11	41	0	0	0	2016-08-17	82	52	41	82	52	41
9	0	0	0	0	0	0	40	15	14	0	0	0	2016-08-17	69	29	14	69	29	14
10	0	0	0	0	0	0	27	0	27	0	0	0	2016-08-17	54	27	27	54	27	27
11	0	0	0	0	0	0	30	0	20	0	0	0	2016-08-17	50	20	20	50	20	20
12	0	0	0	0	0	0	34	9	7	0	0	0	2016-08-18	50	16	7	50	16	7
13	0	0	0	0	0	0	20	11	17	0	0	0	2016-08-17	48	28	17	48	28	17
14	0	0	0	0	0	0	27	5	6	0	0	0	2016-08-18	38	11	6	38	11	6
15	1	0	0	0	0	0	14	7	15	0	0	0	2016-08-18	37	22	15	36	22	15
16	0	0	4	0	0	0	15	4	16	0	0	0	2016-08-17	39	24	20	35	20	16
17	0	0	0	0	0	0	9	0	20	0	0	0	2016-08-17	29	20	20	29	20	20
18	0	0	0	0	0	0	10	3	7	0	0	0	2016-08-18	20	10	7	20	10	7
19	1	1	1	0	0	0	9	4	2	0	0	0	2016-08-18	18	8	3	15	6	2
20	0	0	0	0	0	0	10	0	5	0	0	0	2016-08-18	15	5	5	15	5	5
21	0	0	0	0	0	0	10	0	5	0	0	0	2016-08-18	15	5	5	15	5	5
22	0	0	0	0	0	0	10	1	0	0	0	0	2016-08-18	11	1	0	11	1	0
23	0	0	0	0	0	0	0	3	3	0	0	0	2016-08-18	6	6	3	6	6	3
24	0	0	0	0	0	0	4	0	2	0	0	0	2016-08-18	6	2	2	6	2	2
25	0	0	0	0	0	0	0	0	5	0	0	0	2016-08-17	5	5	5	5	5	5
26	0	0	0	0	0	0	0	0	3	0	0	0	2016-08-18	3	3	3	3	3	3
27	0	0	0	0	0	0	0	0	1	0	0	0	2016-08-18	1	1	1	1	1	1
27	2	4	7	0	0	0	600	200	591	0	0	0	1404

## Sheet: Coréia
COREIA	Aedes aegypti			Aedes albopictus			Culex quinquefasciatus			Aedes taeniorhynchus					TOTAL mqt			Only CULEX
Collection site	male	female non E/G	female E/G	male	female non E/G	female E/G	male	female non E/G	female E/G	male	female non E/G	female E/G	Collection date d/m/y	TOTAL	female	only E-G	TOTAL	female	only E-G
1	0	0	0	0	0	0	80	38	10	0	0	0	2016-10-25	128	48	10	128	48	10
2	0	0	0	0	0	0	38	14	30	0	0	0	2016-10-26	82	44	30	82	44	30
3	0	0	0	0	0	0	45	26	10	0	0	0	2016-10-27	81	36	10	81	36	10
4	0	0	0	0	0	0	22	8	49	0	0	0	2016-10-26	79	57	49	79	57	49
5	0	0	0	0	0	0	30	21	28	0	0	0	2016-10-25	79	49	28	79	49	28
6	0	0	0	0	0	0	44	25	3	0	0	0	2016-10-27	72	28	3	72	28	3
7	0	0	0	0	0	0	20	0	50	0	0	0	2016-10-25	70	50	50	70	50	50
8	0	0	0	0	0	0	45	10	16	0	0	0	2016-10-25	71	26	16	71	26	16
9	0	0	0	0	0	0	8	4	50	0	0	0	2016-10-27	62	54	50	62	54	50
10	0	0	0	0	0	0	25	0	34	0	0	0	2016-10-25	59	34	34	59	34	34
11	0	0	0	0	0	0	21	2	30	0	0	0	2016-10-27	53	32	30	53	32	30
12	0	0	0	0	0	0	18	8	25	0	0	0	2016-10-27	51	33	25	51	33	25
13	0	0	0	0	0	0	10	18	19	0	0	0	2016-10-25	47	37	19	47	37	19
14	0	0	0	0	0	0	30	9	8	0	0	0	25/19/2016	47	17	8	47	17	8
15	0	0	0	0	0	0	30	9	7	0	0	0	2016-10-25	46	16	7	46	16	7
16	0	0	0	0	0	0	20	6	17	0	0	0	2016-10-25	43	23	17	43	23	17
17	0	0	0	0	0	0	7	10	25	0	0	0	2016-10-25	42	35	25	42	35	25
18	0	0	0	0	0	0	0	0	40	0	0	0	2016-10-25	40	40	40	40	40	40
19	0	0	0	0	0	0	20	0	19	0	0	0	2016-10-25	39	19	19	39	19	19
20	0	0	0	0	0	0	10	0	28	0	0	0	2016-10-25	38	28	28	38	28	28
21	0	0	0	0	0	0	14	10	14	0	0	0	2016-10-25	38	24	14	38	24	14
22	0	0	0	0	0	0	14	9	10	0	0	0	2016-10-26	33	19	10	33	19	10
23	0	0	0	0	0	0	10	14	8	0	0	0	2016-10-25	32	22	8	32	22	8
24	0	0	0	0	0	0	9	5	13	0	0	0	2016-10-26	27	18	13	27	18	13
25	0	0	0	0	0	0	15	4	4	0	0	0	2016-10-25	23	8	4	23	8	4
26	0	0	2	0	0	0	5	7	10	0	0	0	2016-10-26	24	19	12	22	17	10
27	0	0	0	0	0	0	4	7	6	0	0	0	2016-10-27	17	13	6	17	13	6
28	0	0	0	0	0	0	4	3	10	0	0	0	2016-10-27	17	13	10	17	13	10
29	0	0	0	0	0	0	10	0	7	0	0	0	2016-10-25	17	7	7	17	7	7
30	0	0	0	0	0	0	0	6	10	0	0	0	2016-10-26	16	16	10	16	16	10
31	0	0	0	0	0	0	6	0	10	0	0	0	2016-10-27	16	10	10	16	10	10
32	0	0	0	0	0	0	2	2	11	0	0	0	2016-10-26	15	13	11	15	13	11
33	0	0	0	0	0	0	3	7	4	0	0	0	2016-10-27	14	11	4	14	11	4
34	0	0	0	0	0	0	0	3	10	0	0	0	2016-10-26	13	13	10	13	13	10
35	0	0	0	0	0	0	4	0	4	0	0	0	2016-10-27	8	4	4	8	4	4
36	0	0	0	0	0	0	0	5	2	0	0	0	2016-10-26	7	7	2	7	7	2
37	0	0	0	0	0	0	2	0	4	0	0	0	2016-10-26	6	4	4	6	4	4
38	0	0	0	0	0	0	0	0	4	0	0	0	2016-10-26	4	4	4	4	4	4
38	0	0	2	0	0	0	625	290	639	0	0	0	1556

## Sheet: Vila Passos
VILA PASSOS	Aedes aegypti			Aedes albopictus			Culex quinquefasciatus			Aedes taeniorhynchus					TOTAL mqt			Only CULEX
Collection site	male	female non E/G	female E/G	male	female non E/G	female E/G	male	female non E/G	female E/G	male	female non E/G	female E/G	Collection date d/m/y	TOTAL	female	only E-G	TOTAL	female	only E-G
1	0	0	0	0	0	0	118	47	60	0	0	0	2016-11-01	225	107	60	225	107	60
2	0	0	0	0	0	0	30	40	107	0	0	0	2016-10-31	177	147	107	177	147	107
3	0	2	0	0	0	0	114	35	10	0	0	0	2016-11-01	161	47	10	159	45	10
4	0	0	0	0	0	0	36	27	39	0	0	0	2016-11-01	102	66	39	102	66	39
5	0	0	0	0	0	0	45	35	18	0	0	0	2016-10-31	98	53	18	98	53	18
6	0	0	0	0	0	0	30	6	40	0	0	0	2016-11-01	76	46	40	76	46	40
7	0	0	0	0	0	0	45	16	40	0	0	0	2016-10-31	101	56	40	101	56	40
8	0	0	0	0	0	0	45	16	23	0	0	0	2016-10-31	84	39	23	84	39	23
9	0	0	0	0	0	0	13	24	43	0	0	0	2016-11-09	80	67	43	80	67	43
10	0	0	0	0	0	0	46	15	19	0	0	0	2016-10-31	80	34	19	80	34	19
11	0	0	0	0	0	0	21	19	37	0	0	0	2016-11-01	77	56	37	77	56	37
12	0	0	0	0	0	0	30	7	27	0	0	0	2016-10-31	64	34	27	64	34	27
13	0	0	0	0	0	0	10	6	39	0	0	0	2016-11-07	55	45	39	55	45	39
14	0	0	0	0	0	0	14	4	20	0	0	0	2016-11-01	38	24	20	38	24	20
15	0	0	0	0	0	0	9	0	18	0	0	0	2016-11-07	27	18	18	27	18	18
16	0	0	0	0	0	0	7	7	10	0	0	0	2016-11-09	24	17	10	24	17	10
17	0	0	0	0	0	0	7	0	16	0	0	0	2016-10-31	23	16	16	23	16	16
18	0	0	0	0	0	0	20	2	0	0	0	0	2016-11-09	22	2	0	22	2	0
19	0	0	0	0	0	0	0	0	20	0	0	0	2016-10-31	20	20	20	20	20	20
20	0	0	0	0	0	0	2	5	10	0	0	0	2016-10-31	17	15	10	17	15	10
21	0	0	0	0	0	0	8	5	4	0	0	0	2016-11-01	17	9	4	17	9	4
22	0	0	0	0	0	0	0	0	15	0	0	0	2016-11-07	15	15	15	15	15	15
23	0	0	0	0	0	0	0	2	12	0	0	0	2016-11-09	14	14	12	14	14	12
24	0	0	0	0	0	0	4	0	10	0	0	0	2016-11-10	14	10	10	14	10	10
25	0	0	0	0	0	0	0	0	13	0	0	0	2016-10-31	13	13	13	13	13	13
26	0	0	0	0	0	0	6	6	0	0	0	0	2016-11-09	12	6	0	12	6	0
27	0	0	0	0	0	0	2	0	9	0	0	0	2016-10-31	11	9	9	11	9	9
28	0	0	0	0	0	0	0	0	20	0	0	0	2016-10-31	20	20	20	20	20	20
29	0	1	0	0	0	0	3	0	7	0	0	0	2016-11-09	11	8	7	10	7	7
30	0	0	2	0	0	0	0	0	9	0	0	0	2016-11-07	11	11	11	9	9	9
31	0	0	0	0	0	0	3	0	6	0	0	0	2016-11-09	9	6	6	9	6	6
32	0	0	0	0	0	0	0	5	3	0	0	0	2016-11-08	8	8	3	8	8	3
33	0	0	0	0	0	0	0	0	8	0	0	0	2016-10-31	8	8	8	8	8	8
34	0	2	0	0	0	0	5	0	3	0	0	0	2016-11-10	10	5	3	8	3	3
35	0	0	0	0	0	0	5	0	3	0	0	0	2016-11-07	8	3	3	8	3	3
36	0	0	0	0	0	0	2	2	2	0	0	0	2016-11-09	6	4	2	6	4	2
37	0	0	0	0	0	0	3	0	3	0	0	0	2016-11-10	6	3	3	6	3	3
38	0	0	0	0	0	0	2	1	2	0	0	0	2016-11-07	5	3	2	5	3	2
39	0	0	0	0	0	0	0	1	2	0	0	0	2016-11-16	3	3	2	3	3	2
40	0	0	0	0	0	0	0	1	2	0	0	0	2016-11-08	3	3	2	3	3	2
41	0	0	0	0	0	0	0	1	2	0	0	0	2016-11-09	3	3	2	3	3	2
42	0	0	0	0	0	0	0	0	3	0	0	0	2016-11-01	3	3	3	3	3	3
43	0	0	0	0	0	0	0	0	3	0	0	0	2016-11-07	3	3	3	3	3	3
44	0	0	0	0	0	0	0	0	3	0	0	0	2016-11-07	3	3	3	3	3	3
45	0	0	0	0	0	0	0	0	2	0	0	0	2016-11-16	2	2	2	2	2	2
46	0	0	0	0	0	0	0	0	2	0	0	0	2016-11-10	2	2	2	2	2	2
47	0	0	0	0	0	0	0	0	2	0	0	0	2016-11-07	2	2	2	2	2	2
48	0	0	0	0	0	0	0	0	2	0	0	0	2016-11-09	2	2	2	2	2	2
49	0	0	0	0	0	0	2	0	0	0	0	0	2016-11-10	2	0	0	2	0	0
50	0	0	0	0	0	0	2	0	0	0	0	0	2016-11-07	2	0	0	2	0	0
51	0	0	0	0	0	0	2	0	0	0	0	0	2016-11-07	2	0	0	2	0	0
52	0	0	0	0	0	0	0	1	0	0	0	0	2016-11-10	1	1	0	1	1	0
53	0	0	0	0	0	0	0	1	0	0	0	0	2016-11-10	1	1	0	1	1	0
54	0	0	0	0	0	0	0	1	0	0	0	0	2016-11-10	1	1	0	1	1	0
55	0	0	0	0	0	0	0	0	1	0	0	0	2016-11-16	1	1	1	1	1	1
56	0	0	0	0	0	0	0	0	1	0	0	0	2016-11-08	1	1	1	1	1	1
57	0	0	0	0	0	0	0	0	1	0	0	0	2016-11-08	1	1	1	1	1	1
58	0	0	0	0	0	0	0	0	1	0	0	0	2016-11-07	1	1	1	1	1	1
59	0	0	0	0	0	0	0	0	1	0	0	0	2016-11-08	1	1	1	1	1	1
60	0	0	0	0	0	1	0	0	0	0	0	0	2016-11-08	1	1	1	0	0	0
61	0	0	0	0	0	0	0	0	0	0	0	0	2016-11-08	0	0	0	0	0	0
61	0	5	2	0	0	1	691	338	753	0	0	0	1790

## Sheet: Monte Castelo
MONTE CASTELO	Aedes aegypti			Aedes albopictus			Culex quinquefasciatus			Aedes taeniorhynchus					TOTAL mqt			Only CULEX
Collection site	male	female non E/G	female E/G	male	female non E/G	female E/G	male	female non E/G	female E/G	male	female non E/G	female E/G	Collection date d/m/y	TOTAL	female	only E-G	TOTAL	female	only E-G
1	0	0	0	0	0	0	52	40	10	0	0	0	2016-12-12	102	50	10	102	50	10
2	0	0	0	0	0	0	37	12	6	0	0	0	2017-01-05	55	18	6	55	18	6
3	0	0	0	0	0	0	9	0	42	0	0	0	2017-01-05	51	42	42	51	42	42
4	1	0	0	0	0	0	17	3	27	0	0	0	2017-01-12	48	30	27	47	30	27
5	0	0	0	0	0	0	25	10	5	0	0	0	2016-11-29	40	15	5	40	15	5
6	1	0	0	0	0	0	26	4	10	0	0	0	2016-12-20	41	14	10	40	14	10
7	0	0	0	0	0	0	3	3	30	0	0	0	2016-12-07	36	33	30	36	33	30
8	2	0	0	0	0	0	16	2	17	0	0	0	2017-01-11	37	19	17	35	19	17
9	2	0	9	0	0	0	15	2	16	0	0	0	2017-01-04	44	27	25	33	18	16
10	0	0	4	0	0	0	3	0	26	0	0	0	2017-01-12	33	30	30	29	26	26
11	0	0	0	0	0	0	16	5	8	0	0	0	2017-01-11	29	13	8	29	13	8
12	0	0	0	0	0	0	18	3	8	0	0	0	2016-11-29	29	11	8	29	11	8
13	0	0	0	0	0	0	20	8	1	0	0	0	2016-12-20	29	9	1	29	9	1
14	0	0	0	0	0	0	20	4	4	0	0	0	2016-11-21	28	8	4	28	8	4
15	0	0	0	0	0	0	20	0	8	0	0	0	2016-11-29	28	8	8	28	8	8
16	0	0	0	0	0	0	7	1	19	0	0	0	2017-01-05	27	20	19	27	20	19
17	0	0	1	0	0	0	13	3	11	0	0	0	2017-01-05	28	15	12	27	14	11
18	0	0	1	0	0	0	8	3	15	0	0	0	2016-11-17	27	19	16	26	18	15
19	0	2	0	0	0	0	18	0	8	0	0	0	2016-12-15	28	10	8	26	8	8
20	0	0	0	0	0	0	20	6	0	0	0	0	2016-12-21	26	6	0	26	6	0
21	0	0	0	0	0	0	17	5	3	0	0	0	2016-12-05	25	8	3	25	8	3
22	0	0	0	0	0	0	2	0	20	0	0	0	2016-12-15	22	20	20	22	20	20
23	0	0	0	0	0	0	5	0	16	0	0	0	2016-12-14	21	16	16	21	16	16
24	0	0	4	0	0	0	12	3	6	0	0	0	2016-11-29	25	13	10	21	9	6
25	0	0	0	0	0	0	13	2	6	0	0	0	2016-11-29	21	8	6	21	8	6
26	0	0	0	0	0	0	8	4	8	0	0	0	2016-11-22	20	12	8	20	12	8
27	0	0	0	0	0	0	13	0	7	0	0	0	2016-11-29	20	7	7	20	7	7
28	0	0	0	0	0	0	5	0	14	0	0	0	2016-11-30	19	14	14	19	14	14
29	0	0	0	0	0	0	8	4	7	0	0	0	2016-11-23	19	11	7	19	11	7
30	0	0	0	0	0	0	9	2	8	0	0	0	2016-11-23	19	10	8	19	10	8
31	0	0	0	0	0	0	10	8	1	0	0	0	2016-12-20	19	9	1	19	9	1
32	0	0	0	0	0	0	10	0	9	0	0	0	2016-12-14	19	9	9	19	9	9
33	0	0	0	0	0	0	0	8	10	0	0	0	2016-11-23	18	18	10	18	18	10
34	0	0	0	0	0	0	2	0	16	0	0	0	2016-12-15	18	16	16	18	16	16
35	0	0	0	0	0	0	8	0	9	0	0	0	2016-12-13	17	9	9	17	9	9
36	0	0	0	0	0	0	9	5	3	0	0	0	2016-12-07	17	8	3	17	8	3
37	0	0	0	0	0	0	17	0	0	0	0	0	2016-11-21	17	0	0	17	0	0
38	0	0	0	0	0	0	4	4	8	0	0	0	2016-12-01	16	12	8	16	12	8
39	0	0	0	0	0	0	4	0	12	0	0	0	2016-11-24	16	12	12	16	12	12
40	0	0	0	0	0	0	6	2	8	0	0	0	2016-12-20	16	10	8	16	10	8
41	0	0	0	0	0	0	6	0	9	0	0	0	2016-12-15	15	9	9	15	9	9
42	0	0	0	0	0	0	12	0	3	0	0	0	2016-12-20	15	3	3	15	3	3
43	0	0	0	0	0	0	2	0	12	0	0	0	2016-12-15	14	12	12	14	12	12
44	10	0	2	0	0	0	6	0	8	0	0	0	2017-01-04	26	10	10	14	8	8
45	0	0	0	0	0	0	0	0	13	0	0	0	2016-12-22	13	13	13	13	13	13
46	0	0	0	0	0	0	1	2	10	0	0	0	2017-01-12	13	12	10	13	12	10
47	0	0	0	0	0	0	2	0	11	0	0	0	2016-11-21	13	11	11	13	11	11
48	0	0	1	0	0	0	5	0	8	0	0	0	2017-01-09	14	9	9	13	8	8
49	0	0	0	0	0	0	5	3	5	0	0	0	2016-11-21	13	8	5	13	8	5
50	4	0	4	0	0	0	7	0	6	0	0	0	2017-01-11	21	10	10	13	6	6
51	0	0	0	0	0	0	5	0	7	0	0	0	2016-12-22	12	7	7	12	7	7
52	0	0	0	0	0	0	0	1	10	0	0	0	2017-01-16	11	11	10	11	11	10
53	0	0	0	0	0	0	1	2	8	0	0	0	2016-12-07	11	10	8	11	10	8
54	0	0	0	0	0	0	2	3	6	0	0	0	2016-12-20	11	9	6	11	9	6
55	0	0	0	0	0	0	2	0	9	0	0	0	2017-01-04	11	9	9	11	9	9
56	0	0	0	0	0	0	4	2	5	0	0	0	2016-12-12	11	7	5	11	7	5
57	0	0	0	0	0	0	6	2	3	0	0	0	2017-01-05	11	5	3	11	5	3
58	1	0	0	0	0	0	6	0	5	0	0	0	2016-12-22	12	5	5	11	5	5
59	0	0	2	0	0	0	3	0	7	0	0	0	2017-01-11	12	9	9	10	7	7
60	0	0	0	0	0	0	5	0	5	0	0	0	2016-12-20	10	5	5	10	5	5
61	0	0	0	0	0	0	0	3	6	0	0	0	2016-12-12	9	9	6	9	9	6
62	0	0	0	0	0	0	0	2	7	0	0	0	2016-11-29	9	9	7	9	9	7
63	0	0	0	0	0	0	0	0	9	0	0	0	2017-01-05	9	9	9	9	9	9
64	0	0	0	0	0	0	0	0	9	0	0	0	2016-12-15	9	9	9	9	9	9
65	0	0	0	0	0	0	1	1	7	0	0	0	2016-12-15	9	8	7	9	8	7
66	2	0	1	0	0	0	2	0	7	0	0	0	2017-01-04	12	8	8	9	7	7
67	0	0	0	0	0	0	2	0	7	0	0	0	2017-01-04	9	7	7	9	7	7
68	1	0	0	0	0	0	3	6	0	0	0	0	2016-12-20	10	6	0	9	6	0
69	0	0	0	0	0	0	4	0	5	0	0	0	2017-01-11	9	5	5	9	5	5
70	0	0	0	0	0	0	6	3	0	0	0	0	2016-11-21	9	3	0	9	3	0
71	0	0	0	0	0	0	6	1	2	0	0	0	2016-11-30	9	3	2	9	3	2
72	0	0	0	0	0	0	7	1	1	0	0	0	2017-01-11	9	2	1	9	2	1
73	0	0	0	0	0	0	7	1	1	0	0	0	2016-12-05	9	2	1	9	2	1
74	0	0	1	0	0	0	0	1	7	0	0	0	2017-01-12	9	9	8	8	8	7
75	0	0	1	0	0	0	0	0	8	0	0	0	2016-11-29	9	9	9	8	8	8
76	1	0	1	0	0	0	1	0	7	0	0	0	2017-01-03	10	8	8	8	7	7
77	0	0	1	0	0	0	2	0	6	0	0	0	2017-01-12	9	7	7	8	6	6
78	0	0	0	0	0	0	2	3	3	0	0	0	2016-11-30	8	6	3	8	6	3
79	0	0	0	0	0	0	2	0	6	0	0	0	2016-11-24	8	6	6	8	6	6
80	0	1	0	0	0	0	3	0	5	0	0	0	2017-01-05	9	6	5	8	5	5
81	0	0	0	0	0	0	3	2	3	0	0	0	2016-12-12	8	5	3	8	5	3
82	0	0	0	0	0	0	4	0	4	0	0	0	2016-11-23	8	4	4	8	4	4
83	0	0	0	0	0	0	5	2	1	0	0	0	2016-12-12	8	3	1	8	3	1
84	0	0	1	0	0	0	6	2	0	0	0	0	2016-11-30	9	3	1	8	2	0
85	7	0	3	0	0	0	0	0	7	0	0	0	2016-12-01	17	10	10	7	7	7
86	0	1	0	0	0	0	0	1	6	0	0	0	2017-01-04	8	8	6	7	7	6
87	0	0	0	0	0	0	1	0	6	0	0	0	2016-12-20	7	6	6	7	6	6
88	0	0	0	0	0	0	1	0	6	0	0	0	2016-12-14	7	6	6	7	6	6
89	6	4	0	0	0	0	2	0	5	0	0	0	2016-12-14	17	9	5	7	5	5
90	0	1	0	0	0	0	3	0	4	0	0	0	2016-12-13	8	5	4	7	4	4
91	0	0	0	0	0	0	3	2	2	0	0	0	2016-11-23	7	4	2	7	4	2
92	0	0	2	0	0	0	4	0	3	0	0	0	2017-01-11	9	5	5	7	3	3
93	0	0	0	0	0	0	4	0	3	0	0	0	2016-12-15	7	3	3	7	3	3
94	0	0	0	0	0	0	5	0	2	0	0	0	2017-01-18	7	2	2	7	2	2
95	2	0	4	0	0	0	0	0	6	0	0	0	2017-01-16	12	10	10	6	6	6
96	0	0	0	0	0	0	0	0	6	0	0	0	2016-11-21	6	6	6	6	6	6
97	0	0	1	0	0	0	1	0	5	0	0	0	2017-01-03	7	6	6	6	5	5
98	0	0	0	0	0	0	2	4	0	0	0	0	2016-12-07	6	4	0	6	4	0
99	0	0	0	0	0	0	2	0	4	0	0	0	2016-11-21	6	4	4	6	4	4
100	0	0	0	0	0	0	2	0	4	0	0	0	2016-12-21	6	4	4	6	4	4
101	0	0	0	0	0	0	2	0	4	0	0	0	2016-12-14	6	4	4	6	4	4
102	0	0	0	0	0	0	3	1	2	0	0	0	2016-11-13	6	3	2	6	3	2
103	0	0	0	0	0	0	3	0	3	0	0	0	2016-11-30	6	3	3	6	3	3
104	0	0	0	0	0	0	4	1	1	0	0	0	2016-12-06	6	2	1	6	2	1
105	0	0	0	0	0	0	4	0	2	0	0	0	2016-12-14	6	2	2	6	2	2
106	0	0	0	0	0	0	4	0	2	0	0	0	2016-11-21	6	2	2	6	2	2
107	0	0	0	0	0	0	4	0	2	0	0	0	2016-11-23	6	2	2	6	2	2
108	0	0	0	0	0	0	4	0	2	0	0	0	2016-11-21	6	2	2	6	2	2
109	0	0	0	0	0	0	6	0	0	0	0	0	2016-12-01	6	0	0	6	0	0
110	0	0	0	0	0	0	0	0	5	0	0	0	2016-11-30	5	5	5	5	5	5
111	0	0	0	0	0	0	0	0	5	0	0	0	2016-12-21	5	5	5	5	5	5
112	0	0	0	0	0	0	0	0	5	0	0	0	2017-01-11	5	5	5	5	5	5
113	0	0	0	0	0	0	0	0	5	0	0	0	2017-01-18	5	5	5	5	5	5
114	0	0	0	0	0	0	0	0	5	0	0	0	2016-11-29	5	5	5	5	5	5
115	0	0	0	0	0	0	1	0	4	0	0	0	2016-12-21	5	4	4	5	4	4
116	0	0	0	0	0	0	1	0	4	0	0	0	2017-01-18	5	4	4	5	4	4
117	0	1	0	0	0	0	2	2	1	0	0	0	2017-01-04	6	4	1	5	3	1
118	0	0	0	0	0	0	2	2	1	0	0	0	2016-11-30	5	3	1	5	3	1
119	0	0	0	0	0	0	2	0	3	0	0	0	2016-12-06	5	3	3	5	3	3
120	0	0	0	0	0	0	3	2	0	0	0	0	2016-12-14	5	2	0	5	2	0
121	0	0	0	0	0	0	3	0	2	0	0	0	2016-11-24	5	2	2	5	2	2
122	0	0	0	0	0	0	3	0	2	0	0	0	2016-11-24	5	2	2	5	2	2
123	0	0	0	0	0	0	3	0	2	0	0	0	2017-01-11	5	2	2	5	2	2
124	0	0	0	0	0	0	4	0	1	0	0	0	2016-12-06	5	1	1	5	1	1
125	0	0	0	0	0	0	0	0	4	0	0	0	2016-12-06	4	4	4	4	4	4
126	0	0	0	0	0	0	0	0	4	0	0	0	2017-01-05	4	4	4	4	4	4
127	0	0	0	0	0	0	0	0	4	0	0	0	2016-12-07	4	4	4	4	4	4
128	1	0	0	0	0	0	0	0	4	0	0	0	2017-01-11	5	4	4	4	4	4
129	0	0	0	0	0	0	0	0	4	0	0	0	2016-11-29	4	4	4	4	4	4
130	0	0	0	0	0	0	0	0	4	0	0	0	2016-11-17	4	4	4	4	4	4
131	5	0	3	0	0	0	1	0	3	0	0	0	2017-01-18	12	6	6	4	3	3
132	0	0	0	0	0	0	1	1	2	0	0	0	2016-12-07	4	3	2	4	3	2
133	0	0	0	0	0	0	1	0	3	0	0	0	2016-12-05	4	3	3	4	3	3
134	1	0	3	0	0	0	2	0	2	0	0	0	2017-01-03	8	5	5	4	2	2
135	0	0	0	0	0	0	2	0	2	0	0	0	2016-12-07	4	2	2	4	2	2
136	0	0	0	0	0	0	2	0	2	0	0	0	2016-12-01	4	2	2	4	2	2
137	0	0	0	0	0	0	2	0	2	0	0	0	2016-11-23	4	2	2	4	2	2
138	0	0	0	0	0	0	2	0	2	0	0	0	2017-01-12	4	2	2	4	2	2
139	0	0	0	0	0	0	4	0	0	0	0	0	2016-11-22	4	0	0	4	0	0
140	0	0	0	0	0	0	4	0	0	0	0	0	2016-12-15	4	0	0	4	0	0
141	2	0	3	0	0	0	0	0	3	0	0	0	2017-01-03	8	6	6	3	3	3
142	0	0	2	0	0	0	0	0	3	0	0	0	2017-01-05	5	5	5	3	3	3
143	0	0	1	0	0	0	0	0	3	0	0	0	2017-01-09	4	4	4	3	3	3
144	0	0	0	0	0	0	0	3	0	0	0	0	2016-11-17	3	3	0	3	3	0
145	0	0	0	0	0	0	0	1	2	0	0	0	2017-01-11	3	3	2	3	3	2
146	0	0	0	0	0	0	0	1	2	0	0	0	2016-12-15	3	3	2	3	3	2
147	0	0	0	0	0	0	0	0	3	0	0	0	2016-12-22	3	3	3	3	3	3
148	0	0	0	0	0	0	0	0	3	0	0	0	2016-11-22	3	3	3	3	3	3
149	0	0	0	0	0	0	0	0	3	0	0	0	2016-12-22	3	3	3	3	3	3
150	0	0	0	0	0	0	0	0	3	0	0	0	2016-12-20	3	3	3	3	3	3
151	0	0	0	0	0	0	0	0	3	0	0	0	2016-11-17	3	3	3	3	3	3
152	0	0	0	0	0	0	0	0	3	0	0	0	2016-11-17	3	3	3	3	3	3
153	0	0	0	0	0	0	0	0	3	0	0	0	2016-12-12	3	3	3	3	3	3
154	0	0	0	0	0	0	0	0	3	0	0	0	2016-12-01	3	3	3	3	3	3
155	0	0	0	0	0	0	1	0	2	0	0	0	2017-01-12	3	2	2	3	2	2
156	0	0	0	0	0	0	2	1	0	0	0	0	2017-01-05	3	1	0	3	1	0
157	0	0	0	0	0	0	2	0	1	0	0	0	2016-12-06	3	1	1	3	1	1
158	0	0	0	0	0	0	2	0	1	0	0	0	2016-11-22	3	1	1	3	1	1
159	0	0	0	0	0	0	2	0	1	0	0	0	2016-11-22	3	1	1	3	1	1
160	0	0	0	0	0	0	2	0	1	0	0	0	2016-11-30	3	1	1	3	1	1
161	0	0	0	0	0	0	2	0	1	0	0	0	2016-12-07	3	1	1	3	1	1
162	0	0	0	0	0	0	2	0	1	0	0	0	2016-12-13	3	1	1	3	1	1
163	0	0	0	0	0	0	2	0	1	0	0	0	2016-12-15	3	1	1	3	1	1
164	0	0	0	0	0	0	2	0	1	0	0	0	2016-12-22	3	1	1	3	1	1
165	2	0	0	0	0	0	2	0	1	0	0	0	2016-12-05	5	1	1	3	1	1
166	0	0	0	0	0	0	3	0	0	0	0	0	2016-12-12	3	0	0	3	0	0
167	0	0	0	0	0	0	3	0	0	0	0	0	2017-01-11	3	0	0	3	0	0
168	0	0	0	0	0	0	3	0	0	0	0	0	2016-12-20	3	0	0	3	0	0
169	0	0	0	0	0	0	3	0	0	0	0	0	2016-11-17	3	0	0	3	0	0
170	0	0	0	0	0	0	3	0	0	0	0	0	2016-12-12	3	0	0	3	0	0
171	0	0	31	0	0	0	0	0	2	0	0	0	2017-01-16	33	33	33	2	2	2
173	0	3	0	0	0	0	0	0	2	0	0	0	2017-01-16	5	5	2	2	2	2
175	1	0	2	0	0	0	0	0	2	0	0	0	2017-01-18	5	4	4	2	2	2
176	0	0	1	0	0	0	0	0	2	0	0	0	2017-01-03	3	3	3	2	2	2
177	1	1	0	0	0	0	0	0	2	0	0	0	2016-12-22	4	3	2	2	2	2
178	0	0	0	0	0	0	0	2	0	0	0	0	2016-12-21	2	2	0	2	2	0
179	0	0	0	0	0	0	0	2	0	0	0	0	2016-11-24	2	2	0	2	2	0
180	0	0	0	0	0	0	0	1	1	0	0	0	2016-12-22	2	2	1	2	2	1
181	0	0	0	0	0	0	0	0	2	0	0	0	2017-01-05	2	2	2	2	2	2
182	0	0	0	0	0	0	0	0	2	0	0	0	2016-11-23	2	2	2	2	2	2
183	0	0	0	0	0	0	0	0	2	0	0	0	2016-11-23	2	2	2	2	2	2
184	0	0	0	0	0	0	0	0	2	0	0	0	2016-11-22	2	2	2	2	2	2
185	0	0	0	0	0	0	0	0	2	0	0	0	2016-11-22	2	2	2	2	2	2
186	0	0	0	0	0	0	0	0	2	0	0	0	2016-11-21	2	2	2	2	2	2
188	0	0	0	0	0	0	0	0	2	0	0	0	2016-11-24	2	2	2	2	2	2
189	0	0	0	0	0	0	0	0	2	0	0	0	2016-12-22	2	2	2	2	2	2
190	0	0	0	0	0	0	0	0	2	0	0	0	2017-01-12	2	2	2	2	2	2
191	0	0	0	0	0	0	0	0	2	0	0	0	2016-12-21	2	2	2	2	2	2
192	0	0	0	0	0	0	0	0	2	0	0	0	2016-12-12	2	2	2	2	2	2
193	0	0	0	0	0	0	0	0	2	0	0	0	2016-12-06	2	2	2	2	2	2
194	0	0	0	0	0	0	0	0	2	0	0	0	2016-12-07	2	2	2	2	2	2
195	0	0	0	0	0	0	0	0	2	0	0	0	2017-01-03	2	2	2	2	2	2
196	0	0	0	0	0	0	0	0	2	0	0	0	2016-11-30	2	2	2	2	2	2
197	0	0	0	0	0	0	0	0	2	0	0	0	2016-12-21	2	2	2	2	2	2
198	0	0	0	0	0	0	0	0	2	0	0	0	2016-12-14	2	2	2	2	2	2
199	0	0	0	0	0	0	0	0	2	0	0	0	2016-11-23	2	2	2	2	2	2
200	0	0	0	0	0	0	0	0	2	0	0	0	2016-12-15	2	2	2	2	2	2
201	4	0	0	0	0	0	0	0	2	0	0	0	2016-12-14	6	2	2	2	2	2
202	0	0	0	0	0	0	0	0	2	0	0	0	2016-12-05	2	2	2	2	2	2
203	0	0	0	0	0	0	1	1	0	0	0	0	2016-12-20	2	1	0	2	1	0
204	0	0	0	0	0	0	1	0	1	0	0	0	2016-12-21	2	1	1	2	1	1
205	0	0	0	0	0	0	1	0	1	0	0	0	2017-01-09	2	1	1	2	1	1
206	0	0	0	0	0	0	1	0	1	0	0	0	2016-12-05	2	1	1	2	1	1
207	0	0	0	0	0	0	1	0	1	0	0	0	2016-12-06	2	1	1	2	1	1
208	0	0	0	0	0	0	1	0	1	0	0	0	2016-12-14	2	1	1	2	1	1
209	1	0	0	0	0	0	1	0	1	0	0	0	2017-01-03	3	1	1	2	1	1
210	0	0	0	0	0	0	1	0	1	0	0	0	2016-12-13	2	1	1	2	1	1
211	0	0	0	0	0	0	1	0	1	0	0	0	2016-11-24	2	1	1	2	1	1
212	0	0	0	0	0	0	2	0	0	0	0	0	2016-12-06	2	0	0	2	0	0
213	0	0	0	0	0	0	2	0	0	0	0	0	2016-12-07	2	0	0	2	0	0
214	0	0	0	0	0	0	2	0	0	0	0	0	2016-12-12	2	0	0	2	0	0
215	0	0	0	0	0	0	2	0	0	0	0	0	2016-11-17	2	0	0	2	0	0
216	0	0	0	0	0	0	2	0	0	0	0	0	2016-11-17	2	0	0	2	0	0
217	0	0	0	0	0	0	2	0	0	0	0	0	2016-12-14	2	0	0	2	0	0
218	0	0	0	0	0	0	2	0	0	0	0	0	2016-11-23	2	0	0	2	0	0
219	0	0	0	0	0	0	2	0	0	0	0	0	2016-12-05	2	0	0	2	0	0
220	0	0	0	0	0	0	2	0	0	0	0	0	2016-12-14	2	0	0	2	0	0
221	0	0	0	0	0	0	2	0	0	0	0	0	2016-11-17	2	0	0	2	0	0
222	0	0	0	0	0	0	2	0	0	0	0	0	2016-11-30	2	0	0	2	0	0
223	0	1	0	0	0	0	0	0	1	0	0	0	2016-12-06	2	2	1	1	1	1
224	0	0	1	0	0	0	0	0	1	0	0	0	2017-01-05	2	2	2	1	1	1
225	0	0	1	0	0	0	0	0	1	0	0	0	2017-01-18	2	2	2	1	1	1
226	0	0	1	0	0	0	0	0	1	0	0	0	2017-01-18	2	2	2	1	1	1
227	0	0	0	2	0	0	0	1	0	0	0	0	2017-01-12	3	1	0	1	1	0
228	0	0	0	0	0	0	0	1	0	0	0	0	2017-01-12	1	1	0	1	1	0
229	0	0	0	0	0	0	0	1	0	0	0	0	2016-12-14	1	1	0	1	1	0
230	0	0	0	0	0	0	0	1	0	0	0	0	2017-01-04	1	1	0	1	1	0
231	0	0	0	0	0	0	0	0	1	0	0	0	2016-11-24	1	1	1	1	1	1
232	0	0	0	0	0	0	0	0	1	0	0	0	2017-01-05	1	1	1	1	1	1
233	0	0	0	0	0	0	0	0	1	0	0	0	2017-01-11	1	1	1	1	1	1
234	0	0	0	0	0	0	0	0	1	0	0	0	2017-01-12	1	1	1	1	1	1
235	0	0	0	0	0	0	0	0	1	0	0	0	2016-11-24	1	1	1	1	1	1
236	0	0	0	0	0	0	0	0	1	0	0	0	2016-11-22	1	1	1	1	1	1
237	0	0	0	0	0	0	0	0	1	0	0	0	2016-12-06	1	1	1	1	1	1
238	0	0	0	0	0	0	0	0	1	0	0	0	2016-12-13	1	1	1	1	1	1
239	0	0	0	0	0	0	0	0	1	0	0	0	2016-12-13	1	1	1	1	1	1
240	0	0	0	0	0	0	0	0	1	0	0	0	2017-01-03	1	1	1	1	1	1
241	0	0	0	0	0	0	0	0	1	0	0	0	2017-01-03	1	1	1	1	1	1
242	0	0	0	0	0	0	0	0	1	0	0	0	2017-01-03	1	1	1	1	1	1
244	0	0	0	0	0	0	0	0	1	0	0	0	2017-01-05	1	1	1	1	1	1
245	0	0	0	0	0	0	0	0	1	0	0	0	2016-11-22	1	1	1	1	1	1
246	0	0	0	0	0	0	0	0	1	0	0	0	2016-11-22	1	1	1	1	1	1
247	0	0	0	0	0	0	0	0	1	0	0	0	2017-01-11	1	1	1	1	1	1
248	0	0	0	0	0	0	0	0	1	0	0	0	2017-01-11	1	1	1	1	1	1
249	0	0	0	0	0	0	0	0	1	0	0	0	2016-11-29	1	1	1	1	1	1
250	0	0	0	0	0	0	0	0	1	0	0	0	2016-11-29	1	1	1	1	1	1
251	0	0	0	0	0	0	0	0	1	0	0	0	2016-12-15	1	1	1	1	1	1
252	0	0	0	0	0	0	0	0	1	0	0	0	2016-11-21	1	1	1	1	1	1
253	0	0	0	0	0	0	0	0	1	0	0	0	2016-11-24	1	1	1	1	1	1
254	0	0	0	0	0	0	0	0	1	0	0	0	2016-12-06	1	1	1	1	1	1
255	0	0	0	0	0	0	1	0	0	0	0	0	2016-12-22	1	0	0	1	0	0
256	0	0	0	0	0	0	1	0	0	0	0	0	2017-01-12	1	0	0	1	0	0
257	0	0	0	0	0	0	1	0	0	0	0	0	2016-12-21	1	0	0	1	0	0
258	0	0	0	0	0	0	1	0	0	0	0	0	2016-12-05	1	0	0	1	0	0
259	0	0	0	0	0	0	1	0	0	0	0	0	2016-12-13	1	0	0	1	0	0
260	0	0	0	0	0	0	1	0	0	0	0	0	2017-01-03	1	0	0	1	0	0
261	1	0	0	0	0	0	1	0	0	0	0	0	2017-01-18	2	0	0	1	0	0
262	0	0	0	0	0	0	1	0	0	0	0	0	2016-11-29	1	0	0	1	0	0
263	0	0	0	0	0	0	1	0	0	0	0	0	2016-12-01	1	0	0	1	0	0
264	0	0	0	0	0	0	1	0	0	0	0	0	2016-12-05	1	0	0	1	0	0
265	0	0	0	0	0	0	1	0	0	0	0	0	2016-12-13	1	0	0	1	0	0
266	1	2	4	0	0	0	0	0	0	0	0	0	2017-01-16	7	6	4	0	0	0
267	1	0	1	0	0	4	0	0	0	0	0	0	2017-01-18	6	5	5	0	0	0
268	2	0	3	0	0	0	0	0	0	0	0	0	2017-01-16	5	3	3	0	0	0
268	1	0	4	0	0	0	0	0	0	0	0	0	2017-01-18	5	4	4	0	0	0
270	6	0	3	0	0	0	0	0	0	0	0	0	2017-01-18	9	3	3	0	0	0
271	2	0	2	0	0	0	0	0	0	0	0	0	2017-01-03	4	2	2	0	0	0
272	0	0	2	0	0	0	0	0	0	0	0	0	2017-01-12	2	2	2	0	0	0
273	0	0	1	0	0	0	0	0	0	0	0	0	2017-01-03	1	1	1	0	0	0
274	0	0	1	0	0	0	0	0	0	0	0	0	2016-11-30	1	1	1	0	0	0
275	0	0	1	0	0	0	0	0	0	0	0	0	2017-01-18	1	1	1	0	0	0
276	0	1	0	0	0	0	0	0	0	0	0	0	2017-01-12	1	1	0	0	0	0
277	0	0	0	0	0	0	0	0	0	0	0	0		0	0	0	0	0	0
278	1	0	0	0	0	0	0	0	0	0	0	0	2016-12-15	1	0	0	0	0	0
279	0	0	0	0	0	0	0	0	0	0	0	0		0	0	0	0	0	0
280	0	0	0	0	0	0	0	0	1	0	0	0	2016-12-20	1	1	1	1	1	1
276	73	18	115	2	0	4	858	231	1014	0	0	0	1906-05-03

## Sheet: Fátima
FATIMA	Aedes aegypti			Aedes albopictus			Culex quinquefasciatus			Aedes taeniorhynchus					TOTAL mqt			Only CULEX
Collection site	male	female non E/G	female E/G	male	female non E/G	female E/G	male	female non E/G	female E/G	male	female non E/G	female E/G	Collection date d/m/y	TOTAL	female	only E-G	TOTAL	female	only E-G
1	0	0	3	0	0	0	2	0	23	0	0	0	2017-01-30	28	26	26	25	23	23
2	0	0	0	0	0	0	5	5	8	0	0	0	2017-01-26	18	13	8	18	13	8
3	0	0	0	0	0	0	8	0	4	0	0	0	2017-01-30	12	4	4	12	4	4
4	0	0	0	0	0	0	4	0	5	0	0	0	2017-01-26	9	5	5	9	5	5
5	0	0	1	0	0	0	3	0	5	0	0	3	2017-01-30	12	9	9	8	5	5
6	0	0	0	0	0	0	5	0	2	0	0	2	2017-01-26	9	4	4	7	2	2
7	0	0	0	0	0	0	3	2	1	0	0	0	2017-01-30	6	3	1	6	3	1
8	0	0	0	0	0	0	4	0	0	0	0	0	2017-01-30	4	0	0	4	0	0
9	0	0	3	0	0	0	0	0	5	0	0	4	2017-01-25	12	12	12	5	5	5
10	0	0	1	0	0	0	2	0	3	0	0	9	2017-01-30	15	13	13	5	3	3
11	0	0	0	0	0	0	3	0	2	0	0	3	2017-01-26	8	5	5	5	2	2
12	0	0	0	0	0	0	3	0	0	0	0	3	2017-01-30	6	3	3	3	0	0
13	0	0	0	0	0	0	3	0	2	0	0	0	2017-01-30	5	2	2	5	2	2
14	0	0	0	0	0	0	0	0	4	0	0	10	2017-01-25	14	14	14	4	4	4
15	0	0	0	0	0	0	0	0	4	0	0	2	2017-01-25	6	6	6	4	4	4
16	0	0	8	0	0	0	1	0	3	0	0	0	2017-01-23	12	11	11	4	3	3
17	3	2	3	0	0	0	3	0	1	0	0	0	2017-01-23	12	6	4	4	1	1
18	3	0	3	0	0	0	4	0	0	0	0	0	2017-01-23	10	3	3	4	0	0
19	4	0	3	0	0	0	4	0	0	0	0	0	2017-01-23	11	3	3	4	0	0
20	1	1	2	0	0	0	4	0	0	0	0	0	2017-01-23	8	3	2	4	0	0
21	0	0	0	0	0	0	0	0	3	0	0	20	2017-01-25	23	23	23	3	3	3
22	0	0	1	0	0	0	0	0	0	0	0	0	2017-01-26	1	1	1	0	0	0
23	0	0	0	0	0	0	0	0	3	0	0	3	2017-01-26	6	6	6	3	3	3
24	0	0	0	0	0	0	0	0	1	0	0	2	2017-01-25	3	3	3	1	1	1
25	0	0	0	0	0	0	0	0	0	0	0	2	2017-01-25	2	2	2	0	0	0
26	0	0	1	0	0	0	0	0	0	0	0	0	2017-01-25	1	1	1	0	0	0
27	0	0	0	0	0	0	0	0	0	0	0	1	2017-01-25	1	1	1	0	0	0
28	0	0	0	0	0	0	1	0	2	1	0	1	2017-01-26	5	3	3	3	2	2
29	0	0	1	0	0	0	1	0	0	0	0	0	2017-01-30	2	1	1	1	0	0
30	0	0	1	0	0	0	2	0	1	0	0	4	2017-01-23	8	6	6	3	1	1
31	0	0	6	0	0	0	0	0	2	0	0	1	2017-01-25	9	9	9	2	2	2
32	0	0	4	0	0	0	0	0	0	0	0	3	2017-01-30	7	7	7	0	0	0
33	0	0	0	0	0	0	0	0	2	0	0	2	2017-01-25	4	4	4	2	2	2
34	0	0	0	0	0	0	0	0	2	0	0	1	2017-01-26	3	3	3	2	2	2
35	2	0	1	0	0	0	0	0	2	0	0	0	2017-01-30	5	3	3	2	2	2
36	0	0	0	0	0	0	0	0	2	0	0	0	2017-01-23	2	2	2	2	2	2
37	0	0	0	0	0	0	1	0	1	0	0	0	2017-01-26	2	1	1	2	1	1
38	0	0	0	0	0	0	2	0	0	0	0	0	2017-01-23	2	0	0	2	0	0
39	0	0	0	0	0	0	0	0	1	0	0	10	2017-01-25	11	11	11	1	1	1
40	0	0	3	0	0	0	0	0	1	0	0	0	2017-01-23	4	4	4	1	1	1
41	0	0	1	0	0	0	0	0	1	0	0	0	2017-01-23	2	2	2	1	1	1
42	0	0	1	0	0	0	0	0	1	0	0	0	2017-01-30	2	2	2	1	1	1
43	0	0	0	0	0	0	0	0	1	0	0	0	2017-01-25	1	1	1	1	1	1
44	0	0	0	0	0	0	0	0	1	0	0	0	2017-01-30	1	1	1	1	1	1
45	0	0	0	0	0	0	0	0	1	0	0	0	2017-01-30	1	1	1	1	1	1
46	1	1	6	0	0	0	1	0	0	0	0	0	2017-01-23	9	7	6	1	0	0
47	0	0	0	0	0	0	11	0	10	0	0	0	2017-01-26	21	10	10	21	10	10
48	0	0	7	0	0	0	0	0	0	0	0	0	2017-01-23	7	7	7	0	0	0
49	0	4	2	0	0	0	0	0	0	0	0	0	2017-01-23	6	6	2	0	0	0
50	0	0	3	0	0	0	0	0	0	0	0	3	2017-01-23	6	6	6	0	0	0
51	0	0	5	0	0	0	0	0	0	0	0	0	2017-01-23	5	5	5	0	0	0
52	1	0	4	0	0	0	0	0	0	0	0	0	2017-01-23	5	4	4	0	0	0
53	0	0	0	0	0	0	0	0	0	0	0	2	2017-01-25	2	2	2	0	0	0
54	0	0	0	0	0	0	0	0	0	0	0	2	2017-01-25	2	2	2	0	0	0
55	0	0	0	0	0	0	0	0	0	0	0	1	2017-01-25	1	1	1	0	0	0
56	0	0	1	0	0	0	0	0	0	0	0	0	2017-01-30	1	1	1	0	0	0
57	0	0	0	0	0	0	0	0	0	1	0	0	2017-01-25	1	0	0	0	0	0
57	15	8	75	0	0	0	80	7	110	2	0	94	391

## Sheet: Lira
LIRA	Aedes aegypti			Aedes albopictus			Culex quinquefasciatus			Aedes taeniorhynchus					TOTAL mqt			Only CULEX
Collection site	male	female non E/G	female E/G	male	female non E/G	female E/G	male	female non E/G	female E/G	male	female non E/G	female E/G	Collection date d/m/y	TOTAL	female	only E-G	TOTAL	female	only E-G
1	10	7	0	0	0	0	0	0	12	30	0	10	2017-02-21	69	29	22	12	12	12
2	10	0	8	0	0	0	0	0	3	0	0	1	2017-02-15	22	12	12	3	3	3
3	0	0	3	0	0	0	1	1	1	0	0	0	2017-02-22	6	5	4	3	2	1
4	13	0	14	0	0	0	0	0	2	0	0	0	2017-02-16	29	16	16	2	2	2
5	3	0	0	0	0	0	0	0	2	0	0	5	2017-02-21	10	7	7	2	2	2
6	0	0	0	0	0	0	0	0	2	0	0	1	2017-02-20	3	3	3	2	2	2
7	0	0	0	0	0	0	0	0	2	0	0	0	2017-02-21	2	2	2	2	2	2
8	0	0	0	0	0	0	1	0	1	0	0	0	2017-02-22	2	1	1	2	1	1
9	3	0	3	0	0	0	2	0	0	1	0	1	2017-02-20	10	4	4	2	0	0
10	3	0	5	0	0	0	0	0	1	0	0	4	2017-02-22	13	10	10	1	1	1
11	5	0	5	0	0	0	0	0	1	0	0	0	2017-02-22	11	6	6	1	1	1
12	0	0	5	0	0	0	0	0	1	2	0	0	2017-02-20	8	6	6	1	1	1
13	0	1	3	0	0	0	0	0	1	0	0	0	2017-02-22	5	5	4	1	1	1
14	1	0	0	0	0	0	0	0	2	2	0	3	2017-02-20	8	5	5	2	2	2
15	0	0	3	0	0	0	0	0	1	0	0	0	2017-02-16	4	4	4	1	1	1
16	2	0	1	0	0	0	0	0	1	0	0	0	2017-02-21	4	2	2	1	1	1
17	2	0	1	0	0	0	0	0	1	0	0	0	2017-02-22	4	2	2	1	1	1
18	0	0	0	0	0	0	0	0	1	0	0	0	2017-02-16	1	1	1	1	1	1
19	0	0	0	0	0	0	0	0	1	0	0	0	2017-02-20	1	1	1	1	1	1
20	0	0	0	0	0	0	0	0	1	0	0	0	2017-02-20	1	1	1	1	1	1
21	0	0	0	0	0	0	0	0	1	0	0	0	2017-02-22	1	1	1	1	1	1
22	0	0	2	0	0	0	1	0	0	0	0	0	2017-02-15	3	2	2	1	0	0
23	5	0	15	0	0	0	0	0	0	0	0	0	2017-02-22	20	15	15	0	0	0
24	0	0	5	0	0	0	0	0	0	0	0	10	2017-02-21	15	15	15	0	0	0
25	0	0	6	0	0	0	0	0	0	0	0	6	2017-02-21	12	12	12	0	0	0
26	1	0	10	0	0	0	0	0	0	0	0	0	2017-02-21	11	10	10	0	0	0
27	3	0	8	0	0	0	0	0	0	0	0	0	2017-02-21	11	8	8	0	0	0
28	10	0	6	0	0	0	0	0	0	0	0	0	2017-02-15	16	6	6	0	0	0
29	3	0	3	0	0	0	0	0	0	0	0	3	2017-02-21	9	6	6	0	0	0
30	2	0	4	0	0	0	0	0	0	0	0	1	2017-02-22	7	5	5	0	0	0
31	1	0	1	0	0	0	0	0	0	0	0	4	2017-02-22	6	5	5	0	0	0
32	6	0	4	0	0	0	0	0	0	0	0	0	2017-02-21	10	4	4	0	0	0
33	3	0	4	0	0	0	0	0	0	0	0	0	2017-02-20	7	4	4	0	0	0
34	2	0	4	0	0	0	0	0	0	0	0	0	2017-02-22	6	4	4	0	0	0
35	3	0	0	0	0	0	0	0	0	3	0	3	2017-02-21	9	3	3	0	0	0
36	0	0	0	0	0	0	0	0	0	0	0	3	2017-02-21	3	3	3	0	0	0
37	0	0	3	0	0	0	0	0	0	0	0	0	2017-02-21	3	3	3	0	0	0
38	1	0	2	0	0	0	0	0	0	0	0	0	2017-02-15	3	2	2	0	0	0
39	1	0	2	0	0	0	0	0	0	0	0	0	2017-02-22	3	2	2	0	0	0
40	0	0	2	0	0	0	0	0	0	0	0	0	2017-02-15	2	2	2	0	0	0
41	0	0	1	0	0	0	0	0	0	0	0	1	2017-02-21	2	2	2	0	0	0
42	0	0	1	0	0	0	0	0	0	0	0	1	2017-02-22	2	2	2	0	0	0
43	6	0	1	0	0	0	0	0	0	0	0	0	2017-02-15	7	1	1	0	0	0
44	0	0	1	0	0	0	0	0	0	0	0	0	2017-02-15	1	1	1	0	0	0
45	0	0	1	0	0	0	0	0	0	0	0	0	2017-02-15	1	1	1	0	0	0
46	0	0	1	0	0	0	0	0	0	0	0	0	2017-02-20	1	1	1	0	0	0
47	0	0	1	0	0	0	0	0	0	0	0	0	2017-02-20	1	1	1	0	0	0
48	0	0	0	0	0	0	0	0	0	0	0	1	2017-02-21	1	1	1	0	0	0
49	0	0	1	0	0	0	0	0	0	0	0	0	2017-02-22	1	1	1	0	0	0
50	0	0	0	0	0	0	0	0	0	4	0	0	2017-02-21	4	0	0	0	0	0
51	1	0	0	0	0	0	0	0	0	1	0	0	2017-02-20	2	0	0	0	0	0
52	2	0	0	0	0	0	0	0	0	0	0	0	2017-02-21	2	0	0	0	0	0
52	102	8	140	0	0	0	5	1	38	43	0	58	395

## Sheet: CENTRO+BELIRA
CENTRO (+BLR)	Aedes aegypti			Aedes albopictus			Culex quinquefasciatus			Aedes taeniorhynchus					TOTAL mqt			Only CULEX
Collection site	male	female non E/G	female E/G	male	female non E/G	female E/G	male	female non E/G	female E/G	male	female non E/G	female E/G	Collection date d/m/y	TOTAL	female	only E-G	TOTAL	female	only E-G
1	0	0	3	0	0	0	1	3	0	0	0	0	2017-04-18	7	6	3	4	3	0
2	0	0	0	0	0	0	0	0	3	0	0	0	2017-04-19	3	3	3	3	3	3
3	2	0	5	0	0	0	2	0	2	0	0	1	2017-02-09	12	8	8	4	2	2
4	1	0	3	0	0	0	0	0	2	0	0	0	2017-02-07	6	5	5	2	2	2
5	0	0	1	0	0	0	0	0	2	0	0	0	2017-04-12	3	3	3	2	2	2
6	0	0	0	0	0	0	0	2	0	0	0	0	2017-02-07	2	2	0	2	2	0
7	0	0	0	0	0	0	0	0	2	0	0	0	2017-02-06	2	2	2	2	2	2
8	0	0	2	0	0	0	0	0	1	0	0	13	2017-02-02	16	16	16	1	1	1
9	2	0	0	0	0	0	0	0	1	0	0	4	2017-02-03	7	5	5	1	1	1
10	0	0	0	0	0	0	0	1	0	0	0	3	2017-02-02	4	4	3	1	1	0
11	4	0	3	0	0	0	0	0	1	0	0	0	2017-01-31	8	4	4	1	1	1
12	0	0	1	0	0	0	2	0	1	0	0	2	2017-02-08	6	4	4	3	1	1
13	0	0	0	0	0	0	0	0	1	0	0	3	2017-02-02	4	4	4	1	1	1
14	0	0	3	0	0	0	0	0	1	0	0	0	2017-02-06	4	4	4	1	1	1
15	1	0	2	0	0	0	1	0	1	0	0	0	2017-02-08	5	3	3	2	1	1
16	0	0	2	0	0	0	1	0	1	0	0	0	2017-02-08	4	3	3	2	1	1
17	0	0	2	0	0	0	0	0	1	0	0	0	2017-02-07	3	3	3	1	1	1
18	3	0	1	0	0	0	0	1	0	0	0	0	2017-02-07	5	2	1	1	1	0
19	0	0	1	0	0	0	0	0	1	0	0	0	2017-02-01	2	2	2	1	1	1
20	0	0	1	0	0	0	0	0	1	0	0	0	2017-02-02	2	2	2	1	1	1
21	0	0	1	0	0	0	0	0	1	0	0	0	2017-04-17	2	2	2	1	1	1
22	0	0	0	0	0	0	0	1	0	0	0	0	2017-02-15	1	1	0	1	1	0
23	0	0	0	0	0	0	0	1	0	0	0	0	2017-02-01	1	1	0	1	1	0
24	0	0	0	0	0	0	0	1	0	0	0	0	2017-02-09	1	1	0	1	1	0
25	0	0	0	0	0	0	0	0	1	0	0	0	2017-01-31	1	1	1	1	1	1
26	0	0	0	0	0	0	0	0	1	0	0	0	2017-02-06	1	1	1	1	1	1
27	0	0	0	0	0	0	0	0	1	0	0	0	2017-02-06	1	1	1	1	1	1
28	0	0	0	0	0	0	0	0	1	0	0	0	2017-02-06	1	1	1	1	1	1
29	0	0	0	0	0	0	0	0	1	0	0	0	2017-02-08	1	1	1	1	1	1
30	4	0	0	0	0	0	0	0	1	0	0	0	2017-04-19	5	1	1	1	1	1
31	0	0	0	1	0	0	0	0	1	0	0	0	2017-04-17	2	1	1	1	1	1
32	0	0	0	0	0	0	0	0	1	0	0	0	2017-04-19	1	1	1	1	1	1
33	15	0	39	0	0	0	0	0	0	0	0	0	2017-02-15	54	39	39	0	0	0
34	0	0	16	2	0	0	0	0	0	0	0	0	2017-02-01	18	16	16	0	0	0
35	0	0	1	0	0	0	1	0	0	0	0	14	2017-02-02	16	15	15	1	0	0
36	0	0	7	0	0	0	0	0	0	1	1	2	2017-02-02	11	10	9	0	0	0
37	0	0	8	0	0	0	0	0	0	0	2	0	2017-02-01	10	10	8	0	0	0
38	0	0	7	0	0	0	0	0	0	0	0	0	2017-01-31	7	7	7	0	0	0
39	0	0	0	0	0	0	0	0	0	0	0	5	2017-02-03	5	5	5	0	0	0
40	0	0	5	0	0	0	0	0	0	0	0	0	2017-02-06	5	5	5	0	0	0
41	2	0	5	0	0	0	0	0	0	0	0	0	2017-04-18	7	5	5	0	0	0
42	5	0	4	0	0	0	0	0	0	0	0	0	2017-02-08	9	4	4	0	0	0
43	2	0	4	0	0	0	0	0	0	0	0	0	2017-02-15	6	4	4	0	0	0
44	4	0	4	0	0	0	0	0	0	0	0	0	2017-04-17	8	4	4	0	0	0
45	0	0	4	0	0	0	0	0	0	0	0	0	2017-04-18	4	4	4	0	0	0
46	3	0	3	0	0	0	0	0	0	0	0	0	2017-01-31	6	3	3	0	0	0
47	0	0	0	0	0	0	0	0	0	0	0	3	2017-01-31	3	3	3	0	0	0
48	0	1	0	0	0	0	0	0	0	0	0	2	2017-02-09	3	3	2	0	0	0
49	0	1	0	0	0	0	0	0	0	0	1	1	2017-02-09	3	3	1	0	0	0
50	2	0	2	0	0	0	0	0	0	0	0	0	2017-02-15	4	2	2	0	0	0
51	2	0	2	0	0	0	0	0	0	0	0	0	2017-01-31	4	2	2	0	0	0
52	2	0	0	0	0	0	0	0	0	0	0	2	2017-02-03	4	2	2	0	0	0
53	2	0	1	0	0	0	0	0	0	0	0	1	2017-02-03	4	2	2	0	0	0
54	0	0	2	0	0	0	1	0	0	0	0	0	2017-01-31	3	2	2	1	0	0
55	0	2	0	0	0	0	1	0	0	0	0	0	2017-02-01	3	2	0	1	0	0
56	1	0	2	0	0	0	0	0	0	0	0	0	2017-02-01	3	2	2	0	0	0
57	1	0	2	0	0	0	0	0	0	0	0	0	2017-02-02	3	2	2	0	0	0
58	0	0	2	0	0	0	0	0	0	1	0	0	2017-02-07	3	2	2	0	0	0
59	0	0	1	0	0	0	0	0	0	0	0	1	2017-01-31	2	2	2	0	0	0
60	0	0	2	0	0	0	0	0	0	0	0	0	2017-02-02	2	2	2	0	0	0
61	0	0	2	0	0	0	0	0	0	0	0	0	2017-02-02	2	2	2	0	0	0
62	0	0	2	0	0	0	0	0	0	0	0	0	2017-02-06	2	2	2	0	0	0
63	0	0	2	0	0	0	0	0	0	0	0	0	2017-02-06	2	2	2	0	0	0
64	0	0	2	0	0	0	0	0	0	0	0	0	2017-02-08	2	2	2	0	0	0
65	0	0	2	0	0	0	0	0	0	0	0	0	2017-02-09	2	2	2	0	0	0
66	0	0	1	0	0	0	0	0	0	0	0	1	2017-02-09	2	2	2	0	0	0
67	1	0	2	0	0	0	0	0	0	0	0	0	2017-04-20	3	2	2	0	0	0
68	0	0	2	0	0	0	0	0	0	0	0	0	2017-04-18	2	2	2	0	0	0
69	0	0	2	0	0	0	0	0	0	0	0	0	2017-04-17	2	2	2	0	0	0
70	0	0	2	0	0	0	0	0	0	0	0	0	2017-04-17	2	2	2	0	0	0
71	0	0	2	0	0	0	0	0	0	0	0	0	2017-04-18	2	2	2	0	0	0
72	2	1	0	0	0	0	1	0	0	0	0	0	2017-02-07	4	1	0	1	0	0
73	1	0	1	0	0	0	0	0	0	0	0	0	2017-02-15	2	1	1	0	0	0
74	1	1	0	0	0	0	0	0	0	0	0	0	2017-02-01	2	1	0	0	0	0
75	1	0	1	0	0	0	0	0	0	0	0	0	2017-02-06	2	1	1	0	0	0
76	0	0	1	0	0	0	1	0	0	0	0	0	2017-02-08	2	1	1	1	0	0
77	0	0	0	0	0	0	0	0	0	0	0	1	2017-01-31	1	1	1	0	0	0
78	0	0	0	0	0	0	0	0	0	0	0	1	2017-01-31	1	1	1	0	0	0
79	0	0	1	0	0	0	0	0	0	0	0	0	2017-01-31	1	1	1	0	0	0
80	0	0	1	0	0	0	0	0	0	0	0	0	2017-01-31	1	1	1	0	0	0
81	0	0	1	0	0	0	0	0	0	0	0	0	2017-02-01	1	1	1	0	0	0
82	0	0	1	0	0	0	0	0	0	0	0	0	2017-02-01	1	1	1	0	0	0
83	0	0	1	0	0	0	0	0	0	0	0	0	2017-02-01	1	1	1	0	0	0
84	0	0	0	0	0	0	0	0	0	0	0	1	2017-02-02	1	1	1	0	0	0
85	0	0	0	0	0	0	0	0	0	0	0	1	2017-02-02	1	1	1	0	0	0
86	0	0	1	0	0	0	0	0	0	0	0	0	2017-02-02	1	1	1	0	0	0
87	0	0	0	0	0	0	0	0	0	0	0	1	2017-02-02	1	1	1	0	0	0
88	0	0	0	0	0	0	0	0	0	0	0	1	2017-02-03	1	1	1	0	0	0
89	0	0	1	0	0	0	0	0	0	0	0	0	2017-02-06	1	1	1	0	0	0
90	0	0	1	0	0	0	0	0	0	0	0	0	2017-02-06	1	1	1	0	0	0
91	0	0	1	0	0	0	0	0	0	0	0	0	2017-02-07	1	1	1	0	0	0
92	0	0	0	0	0	0	0	0	0	0	0	1	2017-02-08	1	1	1	0	0	0
93	0	0	1	0	0	0	0	0	0	0	0	0	2017-02-08	1	1	1	0	0	0
94	0	0	1	0	0	0	0	0	0	0	0	0	2017-02-08	1	1	1	0	0	0
95	0	0	1	0	0	0	0	0	0	0	0	0	2017-02-09	1	1	1	0	0	0
96	0	0	1	0	0	0	0	0	0	0	0	0	2017-02-09	1	1	1	0	0	0
97	0	0	1	0	0	0	0	0	0	0	0	0	2017-02-09	1	1	1	0	0	0
98	0	0	1	0	0	0	0	0	0	0	0	0	2017-02-09	1	1	1	0	0	0
99	0	0	1	0	0	0	2	0	0	0	0	0	2017-04-20	3	1	1	2	0	0
100	0	1	0	0	0	0	0	0	0	0	0	0	2017-04-12	1	1	0	0	0	0
101	0	0	1	0	0	0	0	0	0	0	0	0	2017-04-12	1	1	1	0	0	0
102	0	0	1	0	0	0	0	0	0	0	0	0	2017-04-17	1	1	1	0	0	0
103	0	0	1	0	0	0	0	0	0	0	0	0	2017-04-17	1	1	1	0	0	0
104	0	0	1	0	0	0	0	0	0	0	0	0	2017-04-12	1	1	1	0	0	0
105	0	0	1	0	0	0	0	0	0	0	0	0	2017-04-18	1	1	1	0	0	0
106	0	1	0	0	0	0	0	0	0	0	0	0	2017-04-18	1	1	0	0	0	0
107	0	0	1	0	0	0	0	0	0	0	0	0	2017-04-17	1	1	1	0	0	0
108	0	0	1	0	0	0	0	0	0	0	0	0	2017-04-18	1	1	1	0	0	0
109	0	1	0	0	0	0	0	0	0	0	0	0	2017-04-20	1	1	0	0	0	0
110	1	0	0	0	0	0	0	0	0	0	0	0	2017-01-31	1	0	0	0	0	0
111	1	0	0	0	0	0	0	0	0	0	0	0	2017-02-01	1	0	0	0	0	0
112	1	0	0	0	0	0	0	0	0	0	0	0	2017-02-01	1	0	0	0	0	0
113	0	0	0	0	0	0	0	0	0	1	0	0	2017-02-03	1	0	0	0	0	0
114	0	0	0	0	0	0	0	0	0	0	0	0	2017-02-02	0	0	0	0	0	0
115	0	0	0	0	0	0	0	0	0	0	0	0	2017-02-09	0	0	0	0	0	0
116	0	0	0	0	0	0	0	0	0	0	0	0	2017-02-09	0	0	0	0	0	0
117	4	0	0	0	0	0	0	0	0	0	0	0	2017-04-12	4	0	0	0	0	0
118	0	0	0	3	0	0	0	0	0	0	0	0	2017-04-17	3	0	0	0	0	0
119	2	0	0	0	0	0	0	0	0	0	0	0	2017-04-17	2	0	0	0	0	0
120	2	0	0	0	0	0	0	0	0	0	0	0	2017-04-12	2	0	0	0	0	0
121	2	0	0	0	0	0	0	0	0	0	0	0	2017-04-12	2	0	0	0	0	0
122	2	0	0	0	0	0	0	0	0	0	0	0	2017-04-18	2	0	0	0	0	0
123	1	0	0	0	0	0	0	0	0	0	0	0	2017-04-12	1	0	0	0	0	0
124	0	0	0	1	0	0	0	0	0	0	0	0	2017-04-17	1	0	0	0	0	0
125	1	0	0	0	0	0	0	0	0	0	0	0	2017-04-19	1	0	0	0	0	0
126	1	0	0	0	0	0	0	0	0	0	0	0	2017-04-19	1	0	0	0	0	0
127	0	0	0	0	0	0	1	0	0	0	0	0	2017-04-12	1	0	0	1	0	0
128	1	0	0	0	0	0	0	0	0	0	0	0	2017-04-20	1	0	0	0	0	0
129	1	0	0	0	0	0	0	0	0	0	0	0	2017-04-20	1	0	0	0	0	0
130	1	0	0	0	0	0	0	0	0	0	0	0	2017-04-20	1	0	0	0	0	0
130	85	9	201	7	0	0	15	10	31	3	4	65	430

## Sheet: Fabril
FABRIL	Aedes aegypti			Aedes albopictus			Culex quinquefasciatus			Aedes taeniorhynchus					TOTAL mqt			Only CULEX
Collection site	male	female non E/G	female E/G	male	female non E/G	female E/G	male	female non E/G	female E/G	male	female non E/G	female E/G	Collection date d/m/y	TOTAL	female	only E-G	TOTAL	female	only E-G
1	2	0	3	0	0	0	13	1	10	0	0	0	2017-03-06	29	14	13	24	11	10
2	0	0	0	0	0	0	15	2	5	0	0	0	2017-03-06	22	7	5	22	7	5
3	0	0	3	0	0	0	10	4	7	0	0	0	2017-03-06	24	14	10	21	11	7
4	0	0	0	0	0	0	10	0	8	0	0	0	2017-03-06	18	8	8	18	8	8
5	0	0	3	0	0	0	3	0	9	0	0	0	2017-03-06	15	12	12	12	9	9
6	0	0	0	0	0	0	5	0	6	0	0	0	2017-03-22	11	6	6	11	6	6
7	0	0	4	0	0	0	1	0	9	0	0	0	2017-03-24	14	13	13	10	9	9
8	0	0	0	0	0	0	3	0	6	0	0	0	2017-03-06	9	6	6	9	6	6
9	0	0	2	0	0	0	3	0	5	0	0	1	2017-03-22	11	8	8	8	5	5
10	0	0	0	0	0	0	2	0	5	0	0	0	2017-04-10	7	5	5	7	5	5
11	3	0	2	0	0	0	0	0	6	0	0	0	2017-03-22	11	8	8	6	6	6
12	0	0	0	0	0	0	0	0	6	0	0	0	2017-03-06	6	6	6	6	6	6
13	0	0	0	0	0	0	0	0	5	0	0	0	2017-03-22	5	5	5	5	5	5
14	2	0	2	0	0	0	0	2	2	0	0	0	2017-03-28	8	6	4	4	4	2
16	0	0	9	0	0	0	2	0	2	0	0	0	2017-03-21	13	11	11	4	2	2
17	4	0	2	0	0	0	2	0	2	0	0	0	2017-03-24	10	4	4	4	2	2
18	0	0	1	0	0	0	2	0	2	0	0	0	2017-04-04	5	3	3	4	2	2
19	0	0	4	0	0	0	0	0	3	0	0	0	2017-03-07	7	7	7	3	3	3
20	0	0	1	0	0	0	0	0	3	0	0	0	2017-03-06	4	4	4	3	3	3
21	0	0	0	0	0	0	0	0	3	0	0	0	2017-03-24	3	3	3	3	3	3
22	1	0	1	0	0	0	1	0	2	0	0	0	2017-04-04	5	3	3	3	2	2
23	1	0	0	0	0	0	1	0	0	0	0	2	2017-03-08	4	2	2	1	0	0
24	1	0	0	0	0	0	0	0	2	0	0	0	2017-03-24	3	2	2	2	2	2
25	0	0	0	0	0	0	2	0	1	0	0	1	2017-03-27	4	2	2	3	1	1
26	0	0	4	0	0	0	0	0	0	0	0	0	2017-03-24	4	4	4	0	0	0
27	5	0	3	0	0	0	0	0	2	0	0	0	2017-04-10	10	5	5	2	2	2
28	0	0	1	0	0	0	0	0	2	0	0	0	2017-03-24	3	3	3	2	2	2
29	0	0	1	0	0	0	0	0	2	0	0	0	2017-03-24	3	3	3	2	2	2
30	0	1	0	0	0	0	0	0	2	0	0	0	2017-04-04	3	3	2	2	2	2
32	0	0	4	0	0	0	1	0	1	0	0	0	2017-03-24	6	5	5	2	1	1
33	1	0	4	0	0	0	1	0	1	0	0	0	2017-04-05	7	5	5	2	1	1
34	2	0	0	0	0	0	1	0	0	0	0	0	2017-03-21	3	0	0	1	0	0
35	0	0	0	0	0	0	1	0	1	0	0	0	2017-03-28	2	1	1	2	1	1
36	0	0	0	0	0	0	2	0	0	0	0	0	2017-03-28	2	0	0	2	0	0
37	0	0	6	0	0	0	0	0	1	0	0	0	2017-03-07	7	7	7	1	1	1
38	6	0	3	0	0	0	0	0	1	0	0	0	2017-04-04	10	4	4	1	1	1
39	0	0	0	0	0	0	0	0	1	0	0	2	2017-03-08	3	3	3	1	1	1
40	0	0	2	0	0	0	0	0	1	0	0	0	2017-04-04	3	3	3	1	1	1
41	0	0	2	0	0	0	0	0	1	0	0	0	2017-03-28	3	3	3	1	1	1
42	0	0	2	0	0	0	0	0	1	0	0	0	2017-03-21	3	3	3	1	1	1
43	0	0	1	0	0	0	0	1	0	0	0	0	2017-03-27	2	2	1	1	1	0
44	0	0	1	0	0	0	0	0	1	0	0	0	2017-04-10	2	2	2	1	1	1
45	0	1	0	0	0	0	0	0	1	0	0	0	2017-03-07	2	2	1	1	1	1
46	0	0	1	0	0	0	0	0	1	0	0	0	2017-03-21	2	2	2	1	1	1
47	0	0	0	0	0	0	0	0	1	0	0	0	2017-03-22	1	1	1	1	1	1
48	0	0	0	0	0	0	0	0	1	0	0	0	2017-03-28	1	1	1	1	1	1
49	0	0	0	0	0	0	0	0	1	0	0	0	2017-04-03	1	1	1	1	1	1
50	0	0	0	0	0	0	0	0	1	0	0	0	2017-04-03	1	1	1	1	1	1
51	0	0	0	0	0	0	0	0	1	0	0	0	2017-03-27	1	1	1	1	1	1
52	0	0	0	0	0	0	0	0	1	0	0	0	2017-03-27	1	1	1	1	1	1
53	1	0	2	0	0	0	1	0	0	0	0	0	2017-04-05	4	2	2	1	0	0
54	0	0	1	0	0	0	1	0	0	0	0	0	2017-03-08	2	1	1	1	0	0
55	0	0	1	0	0	0	1	0	0	0	0	0	2017-03-28	2	1	1	1	0	0
56	0	0	1	0	0	0	1	0	0	0	0	0	2017-03-21	2	1	1	1	0	0
57	0	0	0	0	0	0	1	0	0	0	0	0	2017-03-07	1	0	0	1	0	0
58	0	0	0	0	0	0	1	0	0	0	0	0	2017-03-22	1	0	0	1	0	0
59	0	0	7	0	0	0	0	0	0	0	0	0	2017-03-08	7	7	7	0	0	0
60	0	0	3	0	0	0	0	0	0	0	0	1	2017-03-08	4	4	4	0	0	0
61	0	0	3	0	0	0	0	0	0	0	0	0	2017-04-10	3	3	3	0	0	0
62	0	0	1	0	0	0	0	0	0	0	0	2	2017-03-08	3	3	3	0	0	0
63	0	0	3	0	0	0	0	0	0	0	0	0	2017-03-08	3	3	3	0	0	0
64	0	0	2	0	0	0	0	0	0	0	0	0	2017-04-10	2	2	2	0	0	0
65	0	0	2	0	0	0	0	0	0	0	0	0	2017-04-10	2	2	2	0	0	0
66	0	0	2	0	0	0	0	0	0	0	0	0	2017-03-21	2	2	2	0	0	0
67	4	0	2	0	0	0	0	0	0	0	0	0	2017-03-28	6	2	2	0	0	0
68	1	0	1	0	0	0	0	0	0	0	0	0	2017-03-21	2	1	1	0	0	0
69	0	0	1	0	0	0	0	0	0	0	0	0	2017-04-10	1	1	1	0	0	0
70	0	0	1	0	0	0	0	0	0	0	0	0	2017-04-10	1	1	1	0	0	0
71	0	0	1	0	0	0	0	0	0	0	0	0	2017-04-10	1	1	1	0	0	0
72	0	0	1	0	0	0	0	0	0	0	0	0	2017-03-06	1	1	1	0	0	0
73	0	0	1	0	0	0	0	0	0	0	0	0	2017-03-06	1	1	1	0	0	0
74	0	0	0	0	0	0	0	0	0	0	0	1	2017-03-08	1	1	1	0	0	0
75	0	0	0	0	0	0	0	0	0	0	0	1	2017-03-07	1	1	1	0	0	0
76	1	0	1	0	0	0	0	0	0	0	0	0	2017-03-24	2	1	1	0	0	0
77	0	0	1	0	0	0	0	0	0	0	0	0	2017-04-04	1	1	1	0	0	0
78	0	0	0	0	0	0	0	0	0	0	0	1	2017-03-28	1	1	1	0	0	0
79	0	0	1	0	0	0	0	0	0	0	0	0	2017-03-28	1	1	1	0	0	0
80	1	0	1	0	0	0	0	0	0	0	0	0	2017-04-04	2	1	1	0	0	0
81	0	0	1	0	0	0	0	0	0	0	0	0	2017-04-04	1	1	1	0	0	0
82	0	1	0	0	0	0	0	0	0	0	0	0	2017-04-03	1	1	0	0	0	0
83	0	0	1	0	0	0	0	0	0	0	0	0	2017-04-03	1	1	1	0	0	0
84	2	0	1	0	0	0	0	0	0	0	0	0	2017-03-21	3	1	1	0	0	0
85	2	0	0	0	0	0	0	0	0	0	0	0	2017-04-10	2	0	0	0	0	0
86	1	0	0	0	0	0	0	0	0	0	0	0	2017-03-22	1	0	0	0	0	0
87	1	0	0	0	0	0	0	0	0	0	0	0	2017-03-24	1	0	0	0	0	0
88	1	0	0	0	0	0	0	0	0	0	0	0	2017-03-27	1	0	0	0	0	0
86	43	3	115	0	0	0	87	10	135	0	0	12	405

## Sheet: Liberdade
LIBERDA-DE	Aedes aegypti			Aedes albopictus			Culex quinquefasciatus			Aedes taeniorhynchus					TOTAL mqt			Only CULEX
Collection site	male	female non E/G	female E/G	male	female non E/G	female E/G	male	female non E/G	female E/G	male	female non E/G	female E/G	Collection date d/m/y	TOTAL	female	only E-G	TOTAL	female	only E-G
1	0	0	1	0	0	0	3	3	5	0	0	0	2017-04-24	12	9	6	11	8	5
2	0	0	1	0	0	0	3	0	5	0	0	0	2017-04-24	9	6	6	8	5	5
3	0	0	0	0	0	0	4	0	2	0	0	0	2017-04-24	6	2	2	6	2	2
4	0	0	0	0	0	0	4	0	1	0	0	0	2017-04-24	5	1	1	5	1	1
5	0	0	0	0	0	0	0	0	3	0	0	0	2017-04-24	3	3	3	3	3	3
6	0	0	0	0	0	0	1	0	2	0	0	0	2017-04-26	3	2	2	3	2	2
7	0	0	1	0	0	0	2	0	1	0	0	0	2017-05-02	4	2	2	3	1	1
8	2	0	0	0	0	0	2	0	1	0	0	0	2017-04-26	5	1	1	3	1	1
9	0	0	0	0	0	0	2	0	1	0	0	0	2017-04-27	3	1	1	3	1	1
10	0	0	0	0	0	0	0	0	2	0	0	0	2017-04-24	2	2	2	2	2	2
11	0	0	1	0	0	0	1	0	1	0	0	0	2017-04-26	3	2	2	2	1	1
12	1	0	0	0	0	0	1	0	1	0	0	0	2017-04-25	3	1	1	2	1	1
13	0	0	0	0	0	0	1	0	1	0	0	0	2017-04-24	2	1	1	2	1	1
14	0	0	0	0	0	0	1	0	1	0	0	0	2017-04-24	2	1	1	2	1	1
15	0	0	0	0	0	0	1	0	1	0	0	0	2017-04-25	2	1	1	2	1	1
16	0	0	0	0	0	0	1	0	1	0	0	0	2017-04-25	2	1	1	2	1	1
17	0	0	0	0	0	0	2	0	0	0	0	0	2017-04-24	2	0	0	2	0	0
18	9	1	7	0	0	0	0	0	1	0	0	0	2017-04-27	18	9	8	1	1	1
19	10	0	4	0	0	0	0	0	1	0	0	0	2017-04-27	15	5	5	1	1	1
20	3	0	3	0	0	0	0	0	1	0	0	0	2017-04-24	7	4	4	1	1	1
21	0	0	1	0	0	0	0	0	1	0	0	0	2017-05-02	2	2	2	1	1	1
22	0	0	0	0	0	0	0	1	0	0	0	0	2017-05-02	1	1	0	1	1	0
23	0	0	0	0	0	0	0	1	0	0	0	0	2017-04-24	1	1	0	1	1	0
24	0	0	0	0	0	0	0	1	0	0	0	0	2017-05-02	1	1	0	1	1	0
25	2	0	0	0	0	0	0	0	1	0	0	0	2017-04-24	3	1	1	1	1	1
26	0	0	0	0	0	0	0	0	1	0	0	0	2017-04-24	1	1	1	1	1	1
27	0	0	0	0	0	0	0	0	1	0	0	0	2017-04-24	1	1	1	1	1	1
28	1	0	1	0	0	0	1	0	0	0	0	0	2017-04-26	3	1	1	1	0	0
29	0	0	1	0	0	0	1	0	0	0	0	0	2017-04-26	2	1	1	1	0	0
30	0	0	0	0	0	0	1	0	0	0	0	0	2017-04-24	1	0	0	1	0	0
31	0	0	4	0	0	0	0	0	0	0	0	0	2017-04-27	4	4	4	0	0	0
32	3	0	3	0	0	0	0	0	0	0	0	0	2017-05-02	6	3	3	0	0	0
33	0	0	3	0	0	0	0	0	0	0	0	0	2017-05-02	3	3	3	0	0	0
34	1	0	2	0	0	0	0	0	0	0	0	0	2017-04-24	3	2	2	0	0	0
35	1	0	2	0	0	0	0	0	0	0	0	0	2017-04-27	3	2	2	0	0	0
36	1	0	2	0	0	0	0	0	0	0	0	0	2017-04-27	3	2	2	0	0	0
37	1	0	2	0	0	0	0	0	0	0	0	0	2017-04-27	3	2	2	0	0	0
38	0	0	2	0	0	0	0	0	0	0	0	0	2017-04-27	2	2	2	0	0	0
39	3	0	1	0	0	0	0	0	0	0	0	0	2017-04-27	4	1	1	0	0	0
40	1	0	1	0	0	0	0	0	0	0	0	0	2017-05-02	2	1	1	0	0	0
41	0	0	1	0	0	0	0	0	0	0	0	0	2017-04-25	1	1	1	0	0	0
42	0	0	1	0	0	0	0	0	0	0	0	0	2017-04-25	1	1	1	0	0	0
43	0	0	1	0	0	0	0	0	0	0	0	0	2017-04-26	1	1	1	0	0	0
44	0	0	1	0	0	0	0	0	0	0	0	0	2017-04-27	1	1	1	0	0	0
45	0	0	1	0	0	0	0	0	0	0	0	0	2017-05-02	1	1	1	0	0	0
46	1	0	0	0	0	0	0	0	0	0	0	0	2017-04-24	1	0	0	0	0	0
47	1	0	0	0	0	0	0	0	0	0	0	0	2017-04-26	1	0	0	0	0	0
48	1	0	0	0	0	0	0	0	0	0	0	0	2017-04-26	1	0	0	0	0	0
49	1	0	0	0	0	0	0	0	0	0	0	0	2017-04-27	1	0	0	0	0	0
50	1	0	0	0	0	0	0	0	0	0	0	0	2017-04-27	1	0	0	0	0	0
51	1	0	0	0	0	0	0	0	0	0	0	0	2017-04-27	1	0	0	0	0	0
52	1	0	0	0	0	0	0	0	0	0	0	0	2017-05-02	1	0	0	0	0	0
52	46	1	48	0	0	0	32	6	36	0	0	0	169

## Sheet: CMB+FLO
CAMBOA (+FLO)	Aedes aegypti			Aedes albopictus			Culex quinquefasciatus			Aedes taeniorhynchus					TOTAL mqt			Only CULEX
Collection site	male	female non E/G	female E/G	male	female non E/G	female E/G	male	female non E/G	female E/G	male	female non E/G	female E/G	Collection date d/m/y	TOTAL	female	only E-G	TOTAL	female	only E-G
1	0	0	1	0	0	0	4	0	2	0	0	0	2017-05-10	7	3	3	6	2	2
2	0	0	0	0	0	0	2	0	2	0	0	0	2017-05-10	4	2	2	4	2	2
3	1	0	1	0	0	0	0	0	1	0	0	0	2017-05-12	3	2	2	1	1	1
4	0	0	1	0	0	0	0	0	1	0	0	0	2017-05-11	2	2	2	1	1	1
5	0	0	1	0	0	0	0	0	1	0	0	0	2017-05-11	2	2	2	1	1	1
6	3			0	0	0	2	0	1	0	0	0	2017-05-08	6	1	1	3	1	1
7				0	0	0	0	0	1	0	0	0	2017-05-08	1	1	1	1	1	1
8				0	0	0	0	0	1	0	0	0	2017-05-08	1	1	1	1	1	1
9	2	0	0	0	0	0	1	0	1	0	0	0	2017-05-10	4	1	1	2	1	1
10	1	0	0	0	0	0	0	0	1	0	0	0	2017-05-09	2	1	1	1	1	1
11	1	0	0	0	0	0	0	0	1	0	0	0	2017-05-11	2	1	1	1	1	1
12	0	0	0	0	0	0	0	0	1	0	0	0	2017-05-10	1	1	1	1	1	1
13	0	0	0	0	0	0	0	0	1	0	0	0	2017-05-12	1	1	1	1	1	1
14	0	0	1	0	0	0	0	0	0	0	0	0	2017-05-12	1	1	1	0	0	0
15	4		4	0	0	0	0	0	0	0	0	0	2017-05-03	8	4	4	0	0	0
16	6		3	0	0	0	0	0	0	0	0	0	2017-05-08	9	3	3	0	0	0
17	2		3	0	0	0	0	0	0	0	0	0	2017-05-04	5	3	3	0	0	0
18	3		2	0	0	0	0	0	0	0	0	0	2017-05-08	5	2	2	0	0	0
19	1		2	0	0	0	0	0	0	0	0	0	2017-05-04	3	2	2	0	0	0
20			2	0	0	0	0	0	0	0	0	0	2017-05-06	2	2	2	0	0	0
21	0	0	2	0	0	0	0	0	0	0	0	0	2017-05-09	2	2	2	0	0	0
22	3		1	0	0	0	0	0	0	0	0	0	2017-05-08	4	1	1	0	0	0
23	2		1	0	0	0	0	0	0	0	0	0	2017-05-03	3	1	1	0	0	0
24			1	0	0	0	0	0	0	0	0	0	2017-05-08	1	1	1	0	0	0
25			1	0	0	0	0	0	0	0	0	0	2017-05-08	1	1	1	0	0	0
26			1	0	0	0	0	0	0	0	0	0	2017-05-07	1	1	1	0	0	0
27			1	0	0	0	0	0	0	0	0	0	2017-05-03	1	1	1	0	0	0
28		1		0	0	0	0	0	0	0	0	0	2017-05-03	1	1	0	0	0	0
29			1	0	0	0	0	0	0	0	0	0	2017-05-03	1	1	1	0	0	0
30			1	0	0	0	0	0	0	0	0	0	2017-05-03	1	1	1	0	0	0
31			1	0	0	0	0	0	0	0	0	0	2017-05-04	1	1	1	0	0	0
32			1	0	0	0	0	0	0	0	0	0	2017-05-04	1	1	1	0	0	0
33			1	0	0	0	0	0	0	0	0	0	2017-05-04	1	1	1	0	0	0
34	0	0	1	0	0	0	0	0	0	0	0	0	2017-05-12	1	1	1	0	0	0
35	1			0	0	0	1	0	0	0	0	0	2017-05-04	2	0	0	1	0	0
36	2			0	0	0	0	0	0	0	0	0	2017-05-03	2	0	0	0	0	0
37	1			0	0	0	0	0	0	0	0	0	2017-05-08	1	0	0	0	0	0
38				0	0	0	1	0	0	0	0	0	2017-05-05	1	0	0	1	0	0
39	1			0	0	0	0	0	0	0	0	0	2017-05-04	1	0	0	0	0	0
40	1			0	0	0	0	0	0	0	0	0	2017-05-04	1	0	0	0	0	0
41	1			0	0	0	0	0	0	0	0	0	2017-05-04	1	0	0	0	0	0
42	2	0	0	0	0	0	0	0	0	0	0	0	2017-05-09	2	0	0	0	0	0
43	1	0	0	0	0	0	0	0	0	0	0	0	2017-05-09	1	0	0	0	0	0
44	1	0	0	0	0	0	0	0	0	0	0	0	2017-05-09	1	0	0	0	0	0
45	1	0	0	0	0	0	0	0	0	0	0	0	2017-05-11	1	0	0	0	0	0
46	1	0	0	0	0	0	0	0	0	0	0	0	2017-05-11	1	0	0	0	0	0
47	1	0	0	0	0	0	0	0	0	0	0	0	2017-05-11	1	0	0	0	0	0
48	0	0	0	0	0	0	1	0	0	0	0	0	2017-05-11	1	0	0	1	0	0
48	43	1	35	0	0	0	12	0	15	0	0	0	106

[truncated: 1 more sheets: Coroadinho]
